# Supplementary material for: Prevalence and management of sleep disturbance in adults with primary brain tumours and their caregivers: a systematic review
Source: J Neurooncol. 2023 Mar 2;162(1):25–44. doi: 10.1007/s11060-023-04270-1 (PMC10049936; doi:10.1007/s11060-023-04270-1)
Supplement: Supplementary file 1 — Supplementary file1 (XLSX 39 KB) [file 11060_2023_4270_MOESM1_ESM.xlsx]

## Sheet: Cross-sectional
Author, Date	1. Were the criteria for inclusion in the sample clearly defined?	2. Were the study subjects and the setting described in detail?	3. Was the exposure measured in a valid and reliable way?	4. Were objective, standard criteria used for measurement of the condition?	5. Were confounding factors identified?	6. Were strategies to deal with confounding factors stated?	7. Were the outcomes measured in a valid and reliable way?	8. Was appropriate statistical analysis used?
Armstrong, 2016	Yes	Yes	Yes	Yes	No	No	Yes	Yes
Armstrong, 2012	No	Yes	Yes	Yes	No	No	Yes	Yes
Bunevicius, 2013	Yes	Yes	Yes	Yes	Yes	Yes	Yes	Yes
Fox, 2007	Yes	Yes	Yes	Yes	Yes	No	Yes	Yes
Hansen, 2021	Yes	Yes	Yes	Yes	Yes	Yes	Yes	Yes
Huang, 2020	Yes	Yes	Yes	Yes	No	No	Yes	Yes
Kopelke, 2022	Yes	Yes	Yes	Yes	Yes	No	Yes	Yes
Lin, 2021	Yes	Yes	Yes	Yes	Yes	Yes	Yes	No
Miklja, 2022	Yes	Yes	Yes	Yes	Yes	Yes	Yes	Yes
Nassiri, 2019	Yes	Yes	Yes	Yes	No	No	Yes	No
Onken, 2019	Yes	Yes	Yes	Yes	Yes	No	Yes	Yes
Renovanz, 2020	No	No	Yes	Yes	No	No	Yes	Yes
Robertson, 2016	Yes	Yes	Yes	Yes	No	No	Yes	No
Teng, 2021	Yes	Yes	Yes	Yes	No	No	Yes	No
Umezaki, 2020	No	Yes	Yes	Yes	No	No	Yes	No
Willis, 2022	Yes	Yes	Yes	Yes	Yes	Yes	Yes	Yes

## Sheet: RCT
Author, Date	1. Was true randomization used for assignment of participants to treatment groups?	2. Was allocation to treatment groups concealed?	3. Were treatment groups similar at the baseline?	4. Were participants blind to treatment assignment?	5. Were those delivering treatment blind to treatment assignment?	6. Were outcomes assessors blind to treatment assignment?	7. Were treatment groups treated identically other than the intervention of interest?	8. Was follow-up complete and if not, were differences between groups in terms of their follow-up adequately described and analyzed?	9. Were participants analyzed in the groups to which they were randomized?	10. Were outcomes measured in the same way for treatment groups?	11. Were outcomes measured in a reliable way?	12. Was appropriate statistical analysis used?	13. Was the trial design appropriate, and any deviations from the standard RCT design (individual randomization, parallel groups) accounted for in the conduct and analysis of the trial?
Ahn, 2021	Unsure	No	Yes	No	No	No	Yes	Yes	Yes	Yes	Yes	Yes	Yes
Dirven, 2018	Yes	No	Yes	No	No	No	Yes	Yes	Yes	Yes	Yes	Yes	Yes
Gehring, 2012	Yes	Unsure	Yes	Unsure	Unsure	Unsure	Yes	Yes	Yes	Yes	Yes	Yes	Yes
Gehring, 2020	Unsure	Yes	Yes	No	No	Yes	Yes	Yes	Yes	Yes	Yes	Yes	Yes
Hansen, 2020	Yes	No	Yes	No	No	Yes	Yes	Yes	Yes	Yes	Yes	Yes	Yes
Kiebert, 1998	Yes	Unsure	Unsure	Unsure	No	Unsure	Yes	Unsure	Yes	Yes	Yes	Yes	Yes
Schloss, 2021	Yes	Yes	Yes	Yes	Yes	Yes	Yes	Yes	Yes	Yes	Yes	Yes	Yes

## Sheet: Cohort
Author, Date	1. Were the two groups similar and recruited from the same population?	2. Were the exposures measured similarly to assign people to both exposed and unexposed groups?	3. Was the exposure measured in a valid and reliable way?	4. Were confounding factors identified?	5. Were strategies to deal with confounding factors stated?	6. Were the groups/participants free of the outcome at the start of the study (or at the moment of exposure)?	7. Were the outcomes measured in a valid and reliable way?	8. Was the follow-up time reported and sufficient to be long e0ugh for outcomes to occur?	9. Was follow-up complete, and if 0t, were the reasons to loss to follow-up described and explored?	10. Were strategies to address incomplete follow-up utilized?	11. Was appropriate statistical analysis used?
Bunevicius, 2017	N/A	N/A	Yes	Yes	Yes	No	Yes	Yes	Yes	Yes	Yes
Fedorko, 2018	N/A	N/A	Yes	Yes	No	No	Yes	Yes	Yes	No	Yes
Habets, 2014	Yes	Yes	Yes	Yes	No	No	Yes	Yes	Yes	No	Yes
Langegard, 2019	N/A	N/A	Yes	Yes	No	No	Yes	Yes	Yes	N/A	Yes
Langegard, 2021	N/A	N/A	Yes	Yes	No	No	Yes	Yes	Yes	Yes	Yes
Minniti, 2009	N/A	N/A	Yes	Yes	No	No	Yes	Yes	Yes	Yes	Yes
Pollom, 2017	N/A	N/A	Yes	No	No	No	Yes	Yes	Yes	No	Yes

## Sheet: Quasi-Experimental
Author, Date	1. Is it clear in the study what is the ‘cause’ and what is the ‘effect’ (i.e. there is no confusion about which variable comes first)?	2. Were the participants included in any comparisons similar?	3. Were the participants included in any comparisons receiving similar treatment/care, other than the exposure or intervention of interest?	4. Was there a control group?	5. Were there multiple measurements of the outcome both pre and post the intervention/exposure?	6. Was follow-up complete and if not, were differences between groups in terms of their follow-up adequately described and analyzed?	7. Were the outcomes of participants included in any comparisons measured in the same way?	8. Were outcomes measured in a reliable way?	9. Was appropriate statistical analysis used?
Milbury, 2018	Yes	N/A	N/A	No	Yes	Yes	N/A	Yes	Yes
Panciroli, 2021	Yes	Yes	Yes	Yes	Yes	Yes	Yes	Yes	Yes
Scartoni, 2020	Yes	N/A	N/A	No	Yes	Yes	N/A	Yes	Yes
Waddle, 2019	Yes	N/A	N/A	No	Yes	Yes	N/A	Yes	Yes
